# Supplementary material for: Using Flexible-Printed Piezoelectric Sensor Arrays to Measure Plantar Pressure during Walking for Sarcopenia Screening
Source: Sensors (Basel). 2024 Aug 11;24(16):5189. doi: 10.3390/s24165189 (PMC11360066; doi:10.3390/s24165189)
Supplement: Supplementary file 1 [file sensors-24-05189-s001.zip]

Archive with 2 entries (2 files):
- Supplementary Materials.pdf
- Video S1 The mobile monitoring interface and the process of measuring plantar pressure during walking.mp4
